# Supplementary material for: Health Care Access Measures and Palliative Care Use by Race/Ethnicity among Metastatic Gynecological Cancer Patients in the United States
Source: Int J Environ Res Public Health. 2021 Jun 4;18(11):6040. doi: 10.3390/ijerph18116040 (PMC8200023; doi:10.3390/ijerph18116040)
Supplement: Supplementary file 1 [file ijerph-18-06040-s001.zip]

Archive with 1 entries (1 files):
- ijerph-1213315-supplementary.pdf
